# Supplementary material for: Terpene Coordinative Chain Transfer Polymerization: Understanding the Process through Kinetic Modeling
Source: Polymers (Basel). 2022 Jun 10;14(12):2352. doi: 10.3390/polym14122352 (PMC9228009; doi:10.3390/polym14122352)
Supplement: Supplementary file 1 [file polymers-14-02352-s001.zip]

Archive with 1 entries (1 files):
- polymers-1726159-supplementary.pdf
